# Supplementary material for: The relationship between copper intake and chronic kidney disease/diabetic kidney disease: insights from NHANES data (2011-2018)
Source: Front Endocrinol (Lausanne). 2025 Oct 27;16:1674439. doi: 10.3389/fendo.2025.1674439 (PMC12597751; doi:10.3389/fendo.2025.1674439)
Supplement: Supplementary Table 1 — Scoring criteria for the Healthy Eating Index-2020 (HEI-2020). [file DataSheet1.xlsx]

## Sheet: HEI-2020
Component	Maximum points	Standard for maximum score	Standard for minimum score of zero
		HEI-2020 Applies to ages 2 and older
Adequacy components
Total Fruits	5	≥0.8 cup equiv.per 1,000 kcal	No Fruit
Whole Fruit	5	≥0.4 cup equiv.per 1,000 kcal	No Whole Fruit
Total Vegetables	5	≥1.1 cup equiv.per 1,000 kcal	No Vegetables
Greens and Beans	5	≥0.2 cup equiv.per 1,000 kcal	No Dark Green Vegetables or Legumes
Whole Grains	10	≥1.5 oz equiv.per 1,000 kcal	No Whole Grains
Dairy	10	≥1.3 cup equiv.per 1,000 kcal	No Dairy
Total Protein Foods	5	≥2.5 oz equiv.per 1,000 kcal	No Protein Foods
Seafood and Plant Proteins	5	≥0.8 oz equiv.per 1,000 kcal	No Seafood or Plant Proteins
Fatty Acids	10	(PUFAs+MUFAs)/SFAs ≥ 2.5	(PUFAs+MUFAs)/SFAs≤1.2
Moderation components
Refined Grains	10	≤1.8 oz equiv.per 1,000 kcal	≥4.3 oz equiv.per 1,000 kcal
Sodium	10	≤1.1 gram per 1,000 kcal	≥2.0 grams per 1,000 kcal
Added Sugars	10	≤6.5%of energy	≥26%of energy
Saturated Fats	10	≤8%of energy	≥16%of energy
Healthy Eating Index-2020 (HEI-2020) components and scoring standardsa
Total Fruits	Includes 100% fruit juice.
Whole Fruit	Includes all forms except juice.
Dairy	Includes all milk products, such as fluid milk, yogurt, and cheese, and fortified soy beverages.
Seafood and Plant Proteins	Includes seafood, nuts, seeds, soy products (other than beverages), and beans, peas, and lentils.
Fatty Acids	Ratio of poly- and monounsaturated fatty acids (PUFAs and MUFAs) to saturated fatty acids (SFAs).
PUFAs	polyunsaturated fatty acids
MUFAs	MUFAs = monounsaturated fatty acids
SFAs	SFAs = saturated fatty acids
